# Supplementary material for: Being Underweight Is Associated with Increased Risk of Sudden Cardiac Death in People with Diabetes Mellitus
Source: J Clin Med. 2023 Jan 29;12(3):1045. doi: 10.3390/jcm12031045 (PMC9917578; doi:10.3390/jcm12031045)
Supplement: Supplementary file 1 [file jcm-12-01045-s001.zip]

Archive with 1 entries (1 files):
- jcm-2166420-supplementary.pdf
